# Supplementary material for: Partial-body cryostimulation procured performance and perceptual improvements in amateur middle-distance runners
Source: PLoS One. 2023 Nov 22;18(11):e0288700. doi: 10.1371/journal.pone.0288700 (PMC10664904; doi:10.1371/journal.pone.0288700)
Supplement: S1 Data — (XLSX) [file pone.0288700.s001.xlsx]

## Sheet: Foglio1
													3000 m VT1 - CON											3000 m VT2 - CON											TTE - CON										3000 m VT1 - PBC
ID	Age	Weight	Height	VO2max	HRmax	VAM	VT1	VO2 VT1	HR VT1	VT2	VO2 VT2	HR VT2	Time	VO2	HR	RER	VAS pre	VAS post	RPE1	RPE2	RPE3	TQR24h	TQR48h	Time	VO2	HR	RER	VAS pre	VAS post	RPE1	RPE2	RPE3	TQR24h	TQR48h	Distance	Time	VO2	HR	RER	VAS pre	VAS post	RPE E	TQR24h	TQR48h	Time	VO2	HR	RER	VAS pre
1	30-50	68	1.73	47.9	183	15.7	11.8	40.5	152	13.8	44.29	172	890	39.35	156	0.89	1	1	1	1.5	1.5	17	15	830	46.59	172	0.89	1	1	2.5	3.5	4	15.5	15	750	161	38.89	169	1.35	1	1	9.5	16	16	899	42.21	159	0.82	1
2	30-50	68	1.73	55	182	16.5	12.7	46.32	153	15.2	53.11	170	911	49.03	155	0.85	0	0	1	1	0	19	19	802	47.79	175	0.91	0	0	5	9	10	19	19	1210	253	50.23	169	1.23	1	1	11	19	19	900	56.15	158	0.78	0
3	30-50	72.4	1.67	52.27	174	13.8	11.2	45.66	148	12.6	50.74	158	940	40.88	153	0.95	0	0	1.5	3	3.5	15	18	581	48.63	167	1.01	0	1	3.5	5	5	13	16	1000	250	52.63	162	1.13	1	0	7.5	18	11	940	52.02	153	0.78	1
4	30-50	74.4	1.73	40.32	185	12.5	10.1	35.58	157	12.2	37.35	170	951	42.63	156	0.87	5	5	3	4	4	17	15	541	45.06	171	1.11	3	3	7	8	10	20	17	700	193	45.8	164	1.11	0	6	10	17	17	951	36.61	153	0.93	2
5	30-50	67.4	1.7	55.86	196	14.9	11.5	44.26	164	13.1	51.31	175	851	48.62	170	0.79	3	3	2	3	3	19	20	820	50.57	181	0.84	0	5	2	5	10	13	17	1580	356	55.09	186	1.01	0	8	9	18	18	872	43.97	170	0.86	5
6	30-50	57.2	1.69	59.7	154	15.2	12.7	50.66	129	13.7	56.1	138	998	56.08	132	0.81	1	1	3	3	3	20	20	678	56.24	144	0.88	0	1	4	5	5	19	19	800	179	44.54	150	1.03	0	0	10	19	19	998	48.68	133	0.8	0
7	30-50	70	1.73	53.3	191	15.8	13.2	52	180	14.7	55.68	184	765	54.87	173	0.81	1	0	1.5	2	2.5	20	20	904	56.09	180	0.89	1	2	2	3	4	20	20	640	125	53.5	177	1.17	0	0	5	19	20	765	53.07	173	0.89	0
8	30-50	80.6	1.85	49.6	159	15.1	11.8	36.71	127	13.7	46.06	145	841	43.68	139	0.81	1	1	2.5	2.5	2.5	20	20	631	48.58	145	0.85	1	1	3	3	3	20	20	800	183	45.63	153	1.07	4	4	7	20	20	841	42.57	138	0.8	1
9	30-50	80.7	1.79	53.9	179	14.4	12.2	50.23	145	13.3	52.29	153	945	39.33	142	0.85	0	1	3	3	3	18	20	980	39.73	142	0.85	0	0	4	4	5	18	20	1140	197	53.49	160	0.91	0	0	9	15	19	804	47.64	145	0.76	0
10	30-50	75.8	1.76	47.8	188	13.9	12.1	44.75	174	13.1	47.12	180	978	45.51	177	0.94	3	4	4	5	7	12	14	605	39.27	163	0.99	3	5	5	6	6	13	15	380	95	37.96	159	1.14	0	0	5	13	15	974	42.46	183	0.95	0
12	30-50	87	1.8	53.27	170	14.2	10.8	49.89	153	11.9	53.06	161	983	52.16	156	0.83	3	1	2.5	4	6	14	17	502	48.67	165	0.84	2	2	4	8	10	13	13	780	188	39.24	160	1.26	2	2	9	15	15	972	44.75	158	0.85	2
13	30-50	66.2	1.76	51.8	212	14.1	11.5	45.73	184	13.4	49.99	201	976	52.62	196	0.82	3	3	3	4	4	19	19	654	50.06	201	1	2	1	5	7	7	12	15	940	231	42.83	195	1.2	3	5	7	16	19	999	46.7	190	0.91	1
[truncated: 27 more columns]
